# Supplementary material for: Optimization of Natural Deep Eutectic Solvent-Assisted Extraction of Rosmarinic Acid from Thunbergia laurifolia Lindl. and Evaluation of Antioxidant Activity
Source: Molecules. 2025 Dec 16;30(24):4795. doi: 10.3390/molecules30244795 (PMC12736046; doi:10.3390/molecules30244795)
Supplement: Supplementary file 1 [file molecules-30-04795-s001.zip]

Archive with 1 entries (1 files):
- molecules-3990075-supplementary.pdf
